# Supplementary material for: Mitochondrial biogenesis is transcriptionally repressed in lysosomal lipid storage diseases
Source: eLife. 2019 Feb 18;8:e39598. doi: 10.7554/eLife.39598 (PMC6379092; doi:10.7554/eLife.39598)
Supplement: Supplementary file 1. — The transcription factor families that passed the significance threshold (Fisher exact test p<0.01) and the respective p-values are indicated. [file elife-39598-supp1.xlsx]

## Sheet: Sheet1
Matrix Family	p-value
ZF02	8.23445e-30
EGRF	3.62143e-28
SP1F	2.02471e-18
E2F	4.99101e-15
GLIF	7.02746e-12
