# Supplementary material for: Mitochondrial biogenesis is transcriptionally repressed in lysosomal lipid storage diseases
Source: eLife. 2019 Feb 18;8:e39598. doi: 10.7554/eLife.39598 (PMC6379092; doi:10.7554/eLife.39598)
Supplement: Supplementary file 5. [file elife-39598-supp5.xlsx]

## Sheet: Sheet1
siRNA duplex	Sequence
Hs.Ri.KLF2.13.1	5’—GUGCAAUAAUUUAAGUGGCAUCUTC—3’
	3’—ACCACGUUAUUAAAUUCACCGUAGAAG—5’
Hs.Ri.KLF2.13.2	5’—CGAGGCUUGUGAUGCCUUGUGAGAA—3’
	3’—UAGCUCCGAACACUACGGAACACUCUU—5’
Hs.Ri.ETV1.13.1	5’—CUCUCUGAAGUUGAAUAAUCACCAT—3’
	3’—AAGAGAGACUUCAACUUAUUAGUGGUA—5’
Hs.Ri.ETV1.13.2	5’—CGAGGAUCACUUCAGCUCUGGCAGT—3’
	3’—CCGCUCCUAGUGAAGUCGAGACCGUCA—5’
Scrambled negative control DsiRNA	5’—CUUCCUCUCUUUCUCUCCCUUGUGA—3’
	3’—UCACAAGGGAGAGAAAGAGAGGAAGGA—5’
